# Supplementary material for: Bed Bugs (Hemiptera, Cimicidae): Overview of Classification, Evolution and Dispersion
Source: Int J Environ Res Public Health. 2020 Jun 25;17(12):4576. doi: 10.3390/ijerph17124576 (PMC7345932; doi:10.3390/ijerph17124576)
Supplement: Supplementary file 1 [file ijerph-17-04576-s001.zip]

Archive with 3 entries (2 files):
- Table Supplementary Information/
- Table Supplementary Information/Table_SI-1.doc
- Table Supplementary Information/Table_SI-2.xls
