# Supplementary material for: Bed Bugs (Hemiptera, Cimicidae): Overview of Classification, Evolution and Dispersion
Source: Int J Environ Res Public Health. 2020 Jun 25;17(12):4576. doi: 10.3390/ijerph17124576 (PMC7345932; doi:10.3390/ijerph17124576)
Supplement: Supplementary file 1 [file ijerph-17-04576-s001.zip › Table Supplementary Information/Table_SI-2.xls]

## Sheet: Table SI-2
	Table SI-2. Worldwide dispersion of different Cimex species, present in different countries with their quoted references
	Country	Cimex species	Reference
	Afghanistan	C. lectularius	Usinger 1966
	Albania	NDA	NDA
	Algeria	C. lectularius, C. pipistrelli	Bendjeddou et al. 2017
	Angola	NDA	NDA
	Argentina	C. lectularius	Faundez and Carvajal 2014; Vassena 2016
	Armenia	NDA	NDA
	Australia	C. lectularius, C. hemipterus	Doggett et al. 2004
	Austria	C. lectularius	Sadílek et al. 2013; Talbot et al. 2017
	Azerbaijan	NDA	NDA
	Bahrain	NDA	NDA
	Bangladesh	C. hemipterus	Khan and Rahman 2012
	Belgium	C. pipistrelli, C. dissimilis	Povolny 1957
	Bolivia	NDA	NDA
	Benin	C. hemipterus	WHO 1980
	Bosnia & Herzegovina	NDA	NDA
	Brazil	C. lectularius, C. hemipterus, C. limai	Nascimento 2010
	Brunei	C. lectularius, C. hemipterus	NDA
	Bulgaria	C. lectularius,C. pipistrelli	Monov and Topalski 1980; Balvin et al. 2014
	Burkina Faso	C. hemipterus	WHO 1980
	Burma	C. hemipterus, C. burmanus	Usinger 1966; Lee Chow-Yang (personal document)
	Cambodia	C. hemipterus	Lee Chow-Yang (personal document)
	Cameroon	NDA	NDA
	Canada	C. lectularius, C. pilosellus, C. adjunctus, C. brevis, C. latipennis	Hwang et al. 2005, Sakamoto et al. 2006; Talbot et al. 2017
	Central African Rep.	C. lectularius	NDA
	Chad	NDA	NDA
	Chile	C. lectularius	Faundez et al. 2014
	China	C. lectularius, C. hemipterus, C. flavifuscus, C. insuetus	Usinger 1966; Hu et al. 1984; Wang et al. 2013
	Colombia	C. lectularius , C. hemipterus	Marinkelle 1967; Posso et al. 2011
	Congo (Belgian Congo)	C. lectularius	Simmons 1953
	Costa Rica	C. lectularius, C. hemipterus	Zeledón-Araya et al. 1965
	Cote d'Ivoire	C. hemipterus	Brotman et al. 1973
	Croatia	C. lectularius	NDA
	Cuba	C. lectularius, C. hemipterus	Miller 2008
	Czech Republic	C. lectularius, C. stadleri, C. pipistrelli, C. dissimilis	Usinger 1966; Krištofík and Kaňuch 2006; Sadílek et al. 2013; Balvin et al. 2014; Talbot et al. 2017
	Denmark	C. lectularius	Kilipinen et al. 2008
	Djibouti	NDA	NDA
	Ecuador	C. lectularius, L. hemipterus	Froeschner 1981
	Egypt	C. lectularius, C. columbarius	Usinger 1966; El-Masry and Kotkat 1990
	El Salvador	NDA	NDA
	Estonia	C. lectularius	Sõukand et al. 2010
	Ethiopia	C. lectularius, C. hemipterus	Mekuria 1967
	Finland	C. lectularius, C. columbarius, C. pipistrelli	Usinger 1966; Markkula and Tiittanen 1970; Sakamoto et al. 2006
	France	C. lectularius, C. hemipterus, C. dissimilis, C. stadleri	Usinger 1966; Delaunay et al. 2009; Levy Bencheton et al. 2011
	Gambia	C. lectularius, C. hemipterus	Busvine 1958; Oleg Mediannikov (personal communication)
	Georgia	NDA	NDA
	Germany	C. lectularius, C. columbarius, C. pipistrelli, C. dissimilis, C. stadleri	Usinger 1966; Krištofík and Kaňuch 2006; Balvin 2008; Seidel and Reinhardt 2013; Vander Pan et al. 2014
	Ghana	NDA	NDA
	Greece	C. lectularius, C. emarginatus	Usinger 1966
	Guatemala	NDA	NDA
	Hong Kong	C. lectularius, C. hemipterus	NDA
	Hungary	C. lectularius, C. pipistrelli,C. dissimilis	Usinger 1966; Krištofík and Kaňuch 2006; Papp et al. 2014; Hornok et al. 2017
	Iceland	NDA	NDA
	India	C. lectularius (north), C. hemipterus (south), C. himalayanus, C. usingeri	Venkatachalam and Beldavady 1962; Bandyopadhyay et al. 2015, Zorrilla-Vaca et al. 2015
	Indonesia	C. hemipterus	Talbot et al. 2017; Lee Chow-Yang (personal document)
	Iran	C. lectularius, C. hemipterus	Haghi et al. 2014
	Iraq	C. lectularius	Abul-Hab et al. 1989
	Ireland	C. lectularius, C. pipistrelli	Péricart 1996; O’Connor and Nelson 2012
	Israel	C. lectularius, C. hemipterus	Mumcuoglu 2008; Mumcuoglu and Shalom 2010
	Italy	C. lectularius, C. dissimilis	Masetti and Bruschi 2007; Giorda et al. 2013
	Japan	C. lectularius, C. hemipterus, C. japonicus	Usinger 1966; Krištofík and Kaňuch 2006; Komatsu et al. 2016; Lee Chow-Yang (personal document); Talbot et al. 2017
	Jordan	NDA	NDA
	Kazakhstan	C. pipistrelli	Péricart's 1972
	Kenya	C. lectularius, C. hemipterus	Dang et al. 2015
	Korea, North	NDA	NDA
	Korea, South	C. lectularius	Cha et al. 1970; Lee et al. 2008
	Kuwait	C. lectularius	El-Azazy et al. 2013
	Kyrgyzstan	NDA	NDA
	Laos	C. hemipterus	Lee Chow-Yang (personal document)
	Lebanon	C. pipistrelli	Balvín et al. 2012
	Liberia	NDA	NDA
	Libya	C. lectularius	Shalaby 1970
	Madagascar	C. hemipterus	WHO 1980
	Malaysia	C. hemipterus	How and Lee 2010; Talbot et al. 2017
	Mali	NDA	NDA
	Mexico	C. lectularius	Davies et al. 2012; López-Hernández et al. 2016
	Mongolia	C. lectularius, C. pipistrelli	Kerzhner 1989; Scheffler et al. 2016
	Morocco	NDA	NDA
	Mozambique	C. lectularius, C. hemipterus	Newberry and Mchunu 1989
	Namibia	NDA	NDA
	Nepal	C. lectularius, C. hemipterus	NDA
	Netherlands	C. lectularius, C. columbarius, C. pipistrelli , C. dissimilis	Povolny 1957; Usinger 1966; Péricart's 1972; Balvin 2008
	New Zealand	C. lectularius, C. hemipterus	Thomson 1922; Doggett et al. 2004
	Nicaragua	NDA	NDA
	Niger	C. lectularius	Emmanuel et al. 2014
	Nigeria	C. lectularius, C. hemipterus	Aigbodion and Megbuwe 2008; Emmanuel et al. 2014
	Norway	C. lectularius	Sadílek et al. 2013; Aak and Rukke 2014
	Oman	NDA	NDA
	Pakistan	C. lectularius, C. hemipterus	Venkatachalam and Beldavady 1962; Naqvi et al. 1993; Nisar et al. 2015
	Panama	C. hemipterus	Usinger 1966; Miller 2008
	Papua New Guinea	C. lectularius, C. hemipterus	Usinger 1966; Charlwood and Dagoro 1989
	Paraguay	NDA	NDA
	Peru	C. lectularius	Salazar et al. 2015
	Philippines	C. hemipterus	Lee Chow-Yang (personal document)
	Poland	C. lectularius, C. pipistrelli , C. dissimilis	Povolny 1957; Sadílek et al. 2013
	Portugal	NDA	NDA
	Qatar	NDA	NDA
	Reunion	C. hemipterus	Bérenger Jean-Michel (personal document)
	Romania	C. lectularius, C. pipistrelli, C. emarginatus	Cristescu et al. 1971; Hornok et al. 2017
	Russia	C. lectularius, C. hemipterus, C. pipistrelli , C. cavernicola, C. dissimilis, C. singeri	Usinger 1966; Povolny 1957; Péricart's 1972; Roslavtseva 2011; Roslavtseva et al. 2013
	Rwanda	C. hemipterus	Angelakis et al. 2013
	Saudi Arabia	C. lectularius	NDA
	Senegal	C. hemipterus	Wills et al. 1977; Mediannikov Oleg (personal communication)
	Serbia	C. lectularius,C. pipistrelli	Protić and Paunović 2006
	Sierra Leone	C. lectularius, C. hemipterus	Gbakima et al. 2002
	Singapore	C. lectularius, C. hemipterus	How and Lee 2010
	Slovakia	C. lectularius,C. pipistrelli, C. stadleri	Usinger 1966; Krištofík and Kaňuch 2006; Sadílek et al. 2013; Balvin et al. 2014
	Slovenia	C. lectularius	NDA
	Somalia	C. lectularius	WHO 1980; Doggett et al. 2017
	Soudan	C. lectularius	Patton 1907
	South Africa	C. lectularius, C. hemipterus	Newberry et al. 1987; Walpole and Newberry 1988
	Spain	C. lectularius, C. pipistrelli	Fuentes and Sainz-Elipe 2005; Balvín et al. 2012; Sadílek et al. 2013
	Sri Lanka	C. hemipterus	Karunaratne et al. 2007
	Sudan	NDA	NDA
	Sweden	C. lectularius, C. pipistrelli , C. dissimilis	Péricart's 1972; Sadílek et al. 2013
	Switzerland	C. lectularius, C. pipistrelli , C. dissimilis	Povolny 1957; Mueller et al. 2008; Sadílek et al. 2013
	Syria	NDA	NDA
	Taiwan	C. lectularius, C. hemipterus	Sakamoto et al. 2006; Miller 2008
	Tajikistan	NDA	NDA
	Tanzania	C. lectularius, C. hemipterus	Kweka et al. 2009
	Thailand	C. lectularius, C. hemipterus, C. insuetus	Suwannayod et al. 2010; Tawatsin et al. 2011; Nanoudon and Chanbang 2014
	Togo	NDA	NDA
	Tunisia	NDA	NDA
	Turkey	NDA	NDA
	Turkmenistan	C. cavernicola	Usinger 1966
	Uganda	C. hemipterus	Nalwanga and Ssempebwa 2011
	Ukraine	C. lectularius, C. pipistrelli , C. dissimilis	Balvín et al. 2012, 2014
	United Arab Emirates	NDA	NDA
	United Kingdom	C. lectularius, C. pipistrelli, C. columbarius, C. dissimilis	Usinger 1966; Boase 2001; Whyte et al. 2001; Krištofík and Kaňuch 2006; Balvin 2008
	United States	C. lectularius, C. adjunctus (USA East Coast) , C. antennatus, C. brevis, C. hemipterus, C. incrassatus, C. latipennis, C. pilosellus (USA West Coast)	Usinger 1966; Gangloff-Kaufman et al. 2006; Sakamoto et al. 2006; Gounder et al. 2014; Talbot et al. 2017
	Uruguay	C. lectularius	Faúndez et al. 2014; Vassena 2016
	Uzbekistan	NDA	NDA
	Venezuela	C. lectularius, C. hemipterus	Reyes-Lugo and Rodríguez-Acosta 2002
	Vietnam	C. lectularius	Hornok et al. 2017
	Yemen	NDA	NDA
	Zambia	C. lectularius	Sakamoto and Rasgon 2006
	Zimbabwe	C. lectularius, C. hemipterus	Reid 1960
	NDA: No Data Available
	References
	Aak, A. and Rukke, B.A. (2014) Bed bugs, their blood sources and life history parameters: a comparison of artificial and natural feeding. Med. Vet. Entomol. 28, 50–9.
	Abul-Hab, J. et al. (1989) The common bed bug Cimex lectularius L. (Hemiptera, Cimicidae) in Baghdad City, Iraq. J. Biol. Sci. Res. (Iraq) 20, 455–462.
	Aigbodion, F.I. and Megbuwe, P. (2008) Resting site preferences of Cimex hemipterus (Heteroptera; Cimicidae) in human dwelling in Benin city, Nigeria. Int. J. Biomed. Health Sci. 4, 19-23.
	Angelakis, E. et al. (2013) Bartonella quintana in Cimex hemipterus, Rwanda. Am. J. Trop. Med. Hyg. 89, 986-7.
	Balvin, O. (2008) Revision of the West Palaearctic Cimex species. Preliminary report.Bulletin of Insectology. 61, 129-130.
	Balvín, O. et al. (2012) Mitochondrial DNA and morphology show independent evolutionary histories of bedbug Cimex lectularius (Heteroptera: Cimicidae) on bats and humans. Parasitol. Res. 111, 457-69.
	Balvin, O. et al. (2014) Distribution and host relations of species of the genus Cimex on bats in Europe. Folia Zoologica, Česká zemědělská univerzita v Praze. 63, 281-289.
	Bandyopadhyay, T. et al. (2015) Bed bug outbreak in a neonatal unit. Epidemiol. Infect. 143, 2865-70.
	Bendjeddou, M.L. et al. (2017) Bat ectoparasites (Nycteribiidae, Streblidae, Siphonaptera, Heteroptera, Mesostigmata, Argasidae, and Ixodidae) from Algeria. J. Vector Ecol. 42, 13-23.
	Bérenger Jean-Michel: Laboratoire Diagnostic Insecte (LDI), URMITE - Institut Hospitalo Universitaire Méditerranée Infection (personal communication)
	Boase, C. (2001) Bedbugs: back from the brink. Pestic Outlook. 12, 159-62.
	Brotman, B. (1973) Role of arthropods in transmission of hepatitis-B virus in the tropics. Lancet. 323,1305-1308.
	Busvine, J.R. (1958) Insecticide resistance in bed bugs. Bul. W.H.O. 19, 1041–1052.
	Cha, C.H. et al. (1970) Insecticide resistance in bedbugs (Cimex lectularius) in Korea. Kisaengchunghak Chapchi. 8, 5-7.
	Charlwood, J.D. and Dagoro, H. (1989) Collateral effects of bednets impregnated with permethrin against bedbugs (Cimicidae) in Papua New Guinea. Trans. R. Soc. Trop. Med. Hyg. 83, 261.
	Cristescu, A. et al. (1971) Sensibilite de l'espece Cimex lectularius aux insecticides remanents en Roumanie
	Dang, K. et al. (2015) Identification of putative kdr mutations in the tropical bed bug, Cimex hemipterus (Hemiptera: Cimicidae). Pest Manag. Sci. 71, 1015–20.
	Davies, T.G.E. et al. (2012) The re-emergence of the bed bug as a nuisance pest: implications of resistance to the pyrethroid insecticides. Med. Vet. Entomol. 26, 241–254.
	Delaunay, P. et al. (2009) Bedbugs and healthcare-associated dermatitis, France. Emerg. Infect. Dis. 15, 989-90.
	Doggett, S.L. et al. (2004) The resurgence of bedbugs in Australia: with notes on their ecology and control. Environ. Health. 4, 30-8.
	Doggett, S. et al. (2017) Advances in the Biology and Management of Modern Bed Bugs. Wiley-Blackwell. ISBN: 9781119171522
	El-Azazy, O.M.E. et al. (2013) Increasing bedbug, Cimex lectularius, infestations in Kuwait. J. Egypt. Soc. Parasitol. 43, 415–8.
	El-Masry, S.A. and Kotkat, A.M. (1990) Hepatitis B surface antigen in Cimex lectularius. J. Egypt Public Health Assoc. 55, 230-236.
	Emmanuel, O.I. et al. (2014) A survey of bedbug (Cimex lectularius) infestation in some homes and hostels in Gboko, Benue state, Nigeria. Psyche (Stuttg).
	Faundez, E.I. and Carvajal, M.A. (2014) Bed bugs are back and also arritving Is the southernmost record of Cimex lectularius (heteroptera:Cimicidae) in South America. J. Med. Entomol. 51, 1073-6.
	Froeschner, R.C. (1981) Heteroptera or True Bugs of Ecuador: A Partial Catalog. Smithsonian contributions to zoology. Number 322.
	Fuentes, M. and Sainz-Elipe, S. (2005) La chinche de cama, ¿un ectoparasito emergente? Enf. Emerg. 7, 125–7.
	Emmanuel, O.I. et al. (2014) A Survey of Bedbug (Cimex lectularius) Infestation in Some Homes and Hostels in Gboko, Benue State, Nigeria. Hindawi Publishing Corporation Psyche. 2014, 5.
	Gangloff-Kaufman, J. et al. (2006) Bed bugs in America: a pest management industry survey. Am. Entomol. 52, 105-6.
	Gbakima, A. et al. (2002) High prevalence of bedbugs Cimex hemipterus and Cimex lectularius in camps for internally displaced persons in Freetown, Sierra Leone: A pilot humanitarian investigation. West Afr. J. Med. 21, 268-71.
	Giorda, F. et al. (2013) Cases of bed bug (Cimex lectularius) infestations in Northwest Italy. Vet. Ital. 49, 335–40.
	Gounder, P. et al. (2014) Bedbug complaints among public housing residents-New York City, 2010-2011. J. Urban Health. 91, 1076-86.
	Haghi, S. et al. (2014) Prevalence of bed bug (Cimex lectularius) in human settlement area of Bahnamir, Iran. Asian Pac. J. Trop. Dis. 4, S786–9.
	Hornok, S. et al. (2017) Phylogenetic analyses of bat-associated bugs (Hemiptera: Cimicidae: Cimicinae and Cacodminae) indicate two new species close to Cimex lectularius. Parasites & Vectors. 10, 439.
	How, Y.F. and Lee, C.Y. (2010) Survey of bed bugs in infested premises in Malaysia and Singapore. J. Vector Ecol. 35, 89-94.
	Hu, X.Y. et al. (1984) Hepatitis B surface antigen in bedbug in Nanjing. Chin. Med. J. 97, 928-930.
	Hwang, S.W. et al. (2005) Bedbug infestations in an urban environment. Emerg. Infect. Dis. 11, 533-538.
	Karunaratne, S.H.P.P. et al. (2007) Insecticide resistance in the tropical bedbug Cimex hemipterus. Pestic. Biochem. Physiol. 88, 102-7.
	Kerzhner, I.M. (1989) Cimex pipistrelli (Heteroptera, Cimicidae) aus der Mongolei. Mitteilungen aus dem Zoologischen Museum in Berlin, 65: 341–342.
	Khan, H.R. and Rahman, M.M. (2012) Morphology and biology of the bedbug, Cimex hemipterus (Hemiptera: Cimicidae) in the laboratory. Dhaka Univ. J. Biol. Sci. 21, 125-30.
	Kilipinen, O. et al. (2008) Bed bug problem in Denmark, with a european perspective. In: Robinson W, Bajomi D, editors. Proceedings of the Sixth International Conference on Urban Pests; Veszprem: OOK-Press Kft.; 2008, p. 395-9.
	Kisaengchunghak, C. (1970) Insecticide resistance in bedbugs(Cimex lectularius) in Korea. Korean. 8, 5-7.
	Komatsu, N. et al. (2016) Distribution of tropical bedbug Cimex hemipterus in Okinawa Prefecture, Japan. Med. Entomol. Zoolog. 67, 227-231.
	Krištofík, J. and Kaňuch, P. (2006) First record of Cimex pipistrelli (Cimicidae) in Slovakia. Biologia. 61, 219–220
	Kweka, E.J. et al. (2009) Insecticides susceptibility status of the bedbugs (Cimex lectularius) in a rural area of Magugu, Northern Tanzania. J. Glob. Infect. Dis. 1, 102-6.
	Lee, I.Y. et al. (2008) Reemergence of the bedbug Cimex lectularius in Seoul, Korea. Korean J. Parasitol. 46, 269-71.
	Lee Chow-Yang: Universiti Sains Malaysia | USM·School of Biological Sciences (personal communication)
	Levy Bencheton, A. et al. (2011) Resurgence of bedbugs in southern France: a local problem or the tip of the iceberg? J. Eur. Acad. Dermatol. Venereol. 25, 599–602.
	López-Hernández, J. et al. (2016) Bed bugs (Hemiptera: Cimicidae) in the rural area of Torreon, Coahuila, Mexico. Entomología mexicana. 3, 754−758.
	Marinkelle, C.J. (1967) Cimex hemipterus (Fabr.) from bats in Comolbia, south america (Hemiptera: Cimicidae). Proc. Entomol. Soc. Washington. 69, 179-180.
	Markkula, M. and Tiittanen, K. (1970) Prevalence of bed bugs, cockroaches and human fleas in Finland. Annales Entomologici Fennici. 36, 99–107
	Masetti, M. and Bruschi, F. (2007) Bedbug infestations recorded in Central Italy. Parasitol. Int. 56, 81–3.
	Mediannikov Oleg: Institut de recherche pour le développement (IRD) (personal communication)
	Mekuria, Y. (1967) On the occurrence of two types of bed-bugs Cimex lectularius L. and C. rotundatus Sign. <Cimicidae, Hemiptera > in Ethiopia. E.M.J. 3, 181-87.
	Miller, D. (2008) Bed bugs (Hemiptera: Cimicidae) In: Capinera JL, editor. Encyclopedia of entomology. 2nd. New York: Springer. pp. 405–417.
	Monov, M. and Topalski, E. (1980) Distribution and seasonal dynamics of bed-bugs in poultry farms. Veterinarna Sbirka; 78, 21–22.
	Mueller, G. et al. (2008) Temporal changes in the incidence of household arthropod pests in Zurich, Switzerland. In: Robinson WH, Bajomi D, editors. Proceedings of the 6th International Conference on Urban Pests, Budapest, Hungary, 13 to 16 July 2008. Pápai: OOK-Press; 2008. pp. 15–21.
	Mumcuoglu, K. and Shalom, U. (2010) Questionnaire survey of common bedbug (Cimex lectularius) infestations in Israel. Israel J. Entomol. 40, 1-10.
	Mumcuoglu, K. (2008) A case of imported bedbug (Cimex lectularius) infestation in Israel. Isr. Med. Assoc. J. 10, 388-9.
	Naqvi, S.N.H. et al. (1993) Comparative toxicity of RB —(a neem formulation) and malathion against bed bugs (Cimex lectularius) in laboratory and field conditions. Proc. of Pakistan Congress of Zoology, 13, 369–377.
	Nanoudon, S. and Chanbang Y. (2014) Use of solid carbon dioxide for controlling bed bugs Cimex hemipterus (Fabricius) under laboratory conditions. Bangkok, Bangkok: Joint International Tropical Medicine Meeting. 2014, 55-61.
	Nalwanga, E. and Ssempebwa, J.C. (2011) Knowledge and practices of in-home pesticide use: a community survey in Uganda. J Environ Public Health. 2011,230894.
	Nascimento, L. (2010) [Investigation of occurrence of infestation by Cimicidae (Heteroptera: Cimicomorpha) in the metropolitan region of São Paulo, in the period 2004-2009] [dissertation]. São Paulo: Universidade de São Paulo; 2010. Portuguese.
	Newberry, K. et al. (1987) The occurrence of the bedbugs Cimex hemipterus and Cimex lectularius in northern Natal and KwaZulu, South Africa. Trans. R. Soc. Trop. Med. Hyg. 81, 431–3.
	Newberry, K. and Mchunu, Z.M. (1989) Changes in the relative frequency of occurrence of infestations of two sympatric species of bedbug in northern Natal and KwaZulu, South Africa. Trans. R. Soc. Trop. Med. Hyg. 83, 262-4.
	Nisar, M. et al. (2015) Larvicidal, insecticidal, brine shrimp cytotoxicity and anti-oxidant activities of Diospyros kaki (L.) reported from Pakistan. Pak. J. Pharm. Sci. 28,1239–43.
	O’Connor, J.P. and Nelson, B. (2012) An Annotated Checklist of the Irish Hemiptera and Small Orders.The Irish Biogeographical Society and the National Museum of Ireland, Dublin
	Papp, G. et al. (2014) Occurrence of bed bug in Budapest, Hungary. In: Muller G, Pospischil R, Robinson WH, editors. Proceedings of the 8th International Conference on Urban Pests, Zurich, Switzerland, 20 to 23 July 2014. Pápai: OOK-Press; 2014. pp. 81–88.
	Patton, W.S. (1907) Notes on the distribution of the two species of bedbug.
	Pericart, J. (1972) Hémiptères, Anthocoridae, Cimicidae et Microphysidae de l ́Ouest-Paléarctique. Faune de l’Europe et du Bassin Méditerannéen n°7. Masson et Cie Éditeurs, Paris, France, 402 p.
	Posso CE, Wolff MI, de Ulloa PC. The bed bugs Cimex lectularius: urban problem in the Andean region of Colombia. In: Robinson WH, Carvalho Campos AE, editors. Proceedings of the 7th International Conference on Urban Pests, Ouro Preto, Brazil, 7 to 10 July 2011, vol. 2011. São Paulo: Instituto Biológico. p. 371.
	Povolný, D. (1957) Kritická studie o štěnicovitých (Het. Cimicidae) v Československu. Zoologické Listy, 6: 59–80.
	Protić, Lj. and Paunović, M. (2006) Bat bugs Cimex dissimilis (Horváth, 1910) (Heteroptera: Cimicidae) – the first record from Serbia. In: Aukema B. (ed.), 3rd Meeting of the International Heteropterists Society, 18-21 July, Wageningen, Netherlands. International Heteropterists’ Society,Washington: 8–9. Distribution and host relations of species of the genus Cimex on bats in Europe (PDF Download …
	Reid, J. A. (1960) Res istance to Dieldrin and DDT and Sensitivity to Malathion in the bed-bug Cimex hemipterus in Malaya. Bul. W.H.O. 22, 586 - 587.
	Reyes-Lugo, M. and Rodríguez-Acosta, A. (2002) [Is the infestation by bedbug (Cimex lectularius, Linnaeus, 1758) extinct in Venezuela?] Rev. Científica. FCVLUZ. 12, 182-5.
	Roslavtseva, S.A. et al. (2013) The problem of increasing the number of bed bugs in the world and their resistance to insecticides. Proceeding of the International Conference in Memoriam of Prof. Yuri S. Balashov, a Corresponding Member of the RAS: "Fundamental and Applied Aspects of the Study of Parasitic Arthropods in the XXI Century", St. Petersburg, Russia, 21 to 25 October, 2013. 2013. p. 13…
	Roslavtseva, S.A. (2011) Bed bugs - the problem in Russia, In: Robinson WH, Carvalho Campos AE, editors. Proceedings of the 7th International Conference on Urban Pests, Ouro Preto, Brazil, 7 to 10 July 2011. São Paulo: Instituto Biológico; 2011. p. 372.
	Sadílek, D. et al. (2013) Extensive fragmentation of the X chromosome in the bed bug Cimex lectularius Linnaeus, 1758 (Heteroptera, Cimicidae): a survey across Europe. Comp. Cytogen. 7, 253-69.
	Sakamoto, J.M. et al. (2006) Wolbachia Infections in the Cimicidae: Museum Specimens as an Untapped Resource for Endosymbiont Surveys. Applied environ. microbiol. 1, 3161–3167.
	Sakamoto, J.M. and Rasgon, J.L. (2006) Geographic distribution of Wolbachia infections in Cimex lectularius (Heteroptera: Cimicidae). J. Med. Entomol. 43, 696-700.
	Salazar, R. et al. (2015) Bed bugs (Cimex lectularius) as vectors of Trypanosoma cruzi. Am. J. Trop. Med. Hyg. 92, 331-5.
	Scheffler, I. et al. (2016) Bat Ectoparasites of Mongolia, Part 3. Erforschung biologischer Ressourcen der Mongolei / Exploration into the Biological Resources of Mongolia, ISSN 0440-1298. 190.
	Seidel, C. and Reinhardt, K. (2013) Bugging forecast: unknown, disliked, occasionally intimate. Bed bugs in Germany meet unprepared people. PLoS One. 10, 0051083.
	Shalaby, A.M. (1970) Insecticide susceptibility of the bedbug Cimex lectularius (Hemiptera: Cimicidae), in Libya. J Egypt Public Health Assoc. 45, 485-99.
	Simmons, S.W. (1953) Public health significance of insect resistance to insecticides and future orientation of vector control programmes. Document EUR/Insects/6 of WHO Symposium on the Control of Insect Vectors of Disease, October 26–31, Rome; 1953. p. 33.
	Sõukand, R. et al. (2010) Uninvited Guests: Traditional Insect Repellents in Estonia used Against the Clothes Moth Tineola bisselliella, Human Flea Pulex irritons and Bedbug Cimex lectularius. J. Insect Sci. 10, 150.
	Suwannayod, S. et al. (2010) The life cycle and effectiveness of insecticides against the bed bugs of Thailand. Southeast Asian J. Trop. Med. Public Health. 41, 548–54.
	Thomson, G.M. (1922) The naturalisation of animals and plants in New Zealand. Cambridge University Press. Cambridge.
	Talbot, B. et al. (2017) Host association and selection on salivary protein genes in bed bugs and related blood-feeding ectoparasites. R. Soc. Open Sci. 2017; 4(6): 170446.
	Tawatsin, A. et al. (2011) Insecticide resistance in bedbugs in Thailand and laboratory evaluation of insecticides for the control of Cimex hemipterus and Cimex lectularius (Hemiptera: Cimicidae). J. Med. Entomol. 48, 1023-30.
	Usinger, R.L. (1966) Monograph of Cimicidae (Hemiptera-Heteroptera).Thomas Say Foundation, vol. 7. Entomological Sociery of America, College Park, Maryland.
	Vander Pan, A. et al. (2014) Studies on pyrethroid resistance in Cimex lectularius (Hemiptera: Cimicidae), in Berlin, Germany. In: Muller G, Pospischil R, Robinson WH, editors. Proceedings of the 8th International Conference on Urban Pests, Zurich, Switzerland, 20 to 23 July 2014. Pápai: OOK-Press; 2014. pp. 89–95.
	Vassena, C.V. (2016) Resurgencia de la chinche de cama Cimex lectularius (Heteroptera: Cimicidae) en Argentina. Rev. Soc. Entomol. Argent. 75, 3-4.
	Venkatachalam, P. and Beldavady, B. (1962) Loss of hemoglobin iron due to excessive biting by bedbugs. Trans. R. Soc. Trop. Med. 56, 218–22.
	Walpole, D.E. and Newberry, K. (1988) A field study of mating between two species of bedbug in northern KwaZulu, South Africa. Med. Vet. Entomol. 2, 293–6.
	Wang, L. et al. (2013) Resurgence of bed bugs (Hemiptera: Cimicidae) in mainland China. Fla. Entomol. 96, 131-6.
	Wills, W. et al. (1977) Hepatitis-B virus in bedbugs (Cimex hemipterus) from Senegal. Lancet. 2, 217-219.
	WHO 1980 (http://apps.who.int/iris/bitstream/10665/60920/1/VBC_TS_85.2.pdf)
	Whyte, A.S. et al. (2001) Bats in the belfry, bugs in the bed? Lancet. 357, 604.
	Zeledón-Araya, R. et al. (1965) Infección experimental de Cimex hemipterus y C. lectularius con Trypanosoma rangeli y Schizotrypanum cruzi. Congreso Centroamericano de Microbiología. 1er San José CR Dic.
	Zorrilla-Vaca, A. et al. (2015) Bedbugs, Cimex spp.: their current world resurgence and healthcare impact. Asian Pacific Journal of Tropical Disease. 5, 342-352.
